# Supplementary material for: Nasal Mucosa Exploited by SARS-CoV-2 for Replicating and Shedding during Reinfection
Source: Viruses. 2022 Jul 23;14(8):1608. doi: 10.3390/v14081608 (PMC9394478; doi:10.3390/v14081608)
Supplement: Supplementary file 1 [file viruses-14-01608-s001.zip]

Archive with 1 entries (1 files):
- viruses-1792481-supplementary.pdf
